# Supplementary material for: Contact tracing indicators for COVID-19: Rapid scoping review and conceptual framework
Source: PLoS One. 2022 Feb 28;17(2):e0264433. doi: 10.1371/journal.pone.0264433 (PMC8884491; doi:10.1371/journal.pone.0264433)
Supplement: S1 Table — (XLSX) [file pone.0264433.s001.xlsx]

## Sheet: Appendix 1
Grey literature
Resource	Resource URL
CADTH	https://www.cadth.ca/
Disaster Lit	https://disasterinfo.nlm.nih.gov/search/
European PMC	https://europepmc.org/
Evidence Aid (Coronavirus collection)	https://evidenceaid.org/evidence/coronavirus-covid-19/
IEEE Xplore	https://ieeexplore.ieee.org/Xplore/home.jsp
National Collaborating Centre for Methods and Tools-COVID-19 Rapid Evidence Reviews	https://www.nccmt.ca/covid-19/covid-19-evidence-reviews
NIH iSearch COVID-19 Portfolio	https://icite.od.nih.gov/covid19/search/
NLM HSRIC	https://hsric.nlm.nih.gov/hsric_public/
NLM HSRProj	https://hsrproject.nlm.nih.gov
OSF Preprints	https://osf.io/preprints/
VA Evidence Synthesis Program – COVID-19 Reviews	https://www.covid19reviews.org/
WHO COVID-19 Global Literature Database	https://search.bvsalud.org/global-literature-on-novel-coronavirus-2019-ncov/
WHO GOARN Contact Tracing Document Repository	https://extranet.who.int/goarn/partner-resources-content/447
