# Supplementary material for: Contact tracing indicators for COVID-19: Rapid scoping review and conceptual framework
Source: PLoS One. 2022 Feb 28;17(2):e0264433. doi: 10.1371/journal.pone.0264433 (PMC8884491; doi:10.1371/journal.pone.0264433)
Supplement: S2 Table — (XLSX) [file pone.0264433.s002.xlsx]

## Sheet: Appendix 2
Peer-reviewed literature
DATABASE
PubMed
(((("Severe Acute Respiratory Syndrome"[mesh] OR "SARS Virus"[mesh] OR Sars[tiab] OR "Severe Acute Respiratory Syndrome"[tiab] OR "Acute Severe Respiratory Syndrome"[tiab] OR "SARS-Related Coronavirus"[tiab] OR Sars-cov[tiab] OR "Sars cov"[tiab] OR "Sarscov"[tiab] OR "Urbani SARS-Associated Coronavirus"[tiab] OR "Urbani SARS Associated Coronavirus"[tiab] OR "Severe acute respiratory syndrome-rela…
Cochrane Library
#1 MeSH descriptor: [Severe Acute Respiratory Syndrome] explode all trees
#2 MeSH descriptor: [SARS Virus] explode all trees
#3 (Sars OR "Severe Acute Respiratory Syndrome" OR "Acute Severe Respiratory Syndrome" OR (SARS NEAR/2 Related NEAR/2 Coronavirus) OR (Sars NEAR/3 cov) OR "Sarscov" OR (Urbani NEAR/5 SARS NEAR/5 Coronavirus*) OR ("Severe acute respiratory syndrome" NEAR/3 "related coronavirus") OR (SARS NEAR/3 Associated NEAR/3 Coronavirus*)):ti,ab,kw
#4 #1 OR #2 OR #3
#5 MeSH descriptor: [Middle East Respiratory Syndrome Coronavirus] explode all trees
#6 ("Middle East Respiratory Syndrome" OR "Middle-East Respiratory Syndrome" OR (MERS NEAR/3 CoV) OR (("Middle East respiratory syndrome" OR MERS) NEAR/3 related NEAR/3 coronavirus*)):ti,ab,kw
#7 #5 OR #6
#8 MeSH descriptor: [Betacoronavirus] explode all trees
#9 (Covid OR (COVID NEAR/2 (19 OR 2019)) OR (n NEAR/2 CoV) OR (COV NEAR/2 2) OR (nCoV NEAR/2 2) OR (sars NEAR/3 cov NEAR/2 2) OR (2019 NEAR/5 nCoV) OR "novel CoV" OR "wuhan virus" OR (Beta NEAR/3 coronavirus) OR ("severe acute respiratory syndrome" NEAR/3 coronavirus NEAR/2 2)):ti,ab,kw
#10 #8 OR #9
#11 #4 OR #7 OR #10
#12 MeSH descriptor: [Contact Tracing] explode all trees
#13 MeSH descriptor: [Epidemiological Monitoring] explode all trees
#14 MeSH descriptor: [Population Surveillance] explode all trees
#15 MeSH descriptor: [Disease Transmission, Infectious] explode all trees and with qualifier(s): [prevention & control - PC]
#16 MeSH descriptor: [Disease Outbreaks] explode all trees and with qualifier(s): [prevention & control - PC]
#17 MeSH descriptor: [Communicable Diseases] explode all trees
#18 #13 OR #14 OR #15 OR #16 OR #17
#19 MeSH descriptor: [Contact Tracing] explode all trees
#20 (contact NEAR/2 trac*):ti,ab,kw
#21 #19 OR #20
#22 #18 AND #21
#23 ((contact* NEAR/3 trac*) OR ((partner* NEAR/2 notif*) AND (contact* NEAR/3 trac*)) OR (contact* NEAR/3 screen*) OR (contact* NEAR/2 management*) OR (contact* NEAR/3 investigat*) OR ((stone* NEAR/2 pond*) AND (contact* NEAR/3 trac*)) OR ((household* NEAR/3 screen*) AND (contact* NEAR/3 trac*)) OR ((mobile* OR phone* OR smartphone* OR cellular*) NEAR/3 trac*)):ti,ab,kw
#24 #12 OR #22 OR #23
#25 MeSH descriptor: [Evaluation Studies as Topic] explode all trees
#26 MeSH descriptor: [Epidemiologic Measurements] explode all trees
#27 MeSH descriptor: [Program Evaluation] explode all trees
#28 MeSH descriptor: [Health Impact Assessment] explode all trees
#29 MeSH descriptor: [Benchmarking] explode all trees
#30 (Evaluat* OR Assess* OR Measur* OR Indicator* OR Efficac* OR Effective* OR Standards OR validat* OR benchmark* OR metric* OR perform*):ti,ab,kw
#31 #25 OR #26 OR #27 OR #28 OR #29 OR #30
#32 #11 AND #24 AND #31
Embase
#23 #10 AND #18 AND #21 AND [english]/lim
#22 #10 AND #18 AND #21
#21 #19 OR #20
#20 evaluat*:ti,ab,kw OR assess*:ti,ab,kw OR measur*:ti,ab,kw OR indicator*:ti,ab,kw OR efficac*:ti,ab,kw OR effective*:ti,ab,kw OR standards:ti,ab,kw OR validat*:ti,ab,kw OR benchmark*:ti,ab,kw OR metric*:ti,ab,kw OR perform*:ti,ab,kw
#19 'evaluation study'/exp OR 'population and population related phenomena'/exp OR 'program evaluation'/exp OR 'health impact assessment'/exp OR 'benchmarking'/exp
#18 #16 OR #17 OR #11
#17 ((contact* NEAR/3 trac*):ti,ab,kw) OR (((partner* NEAR/2 notif*):ti,ab,kw) AND ((contact* NEAR/3 trac*):ti,ab,kw)) OR ((contact* NEAR/3 screen*):ti,ab,kw) OR ((contact* NEAR/2 management*):ti,ab,kw) OR ((contact* NEAR/3 investigat*):ti,ab,kw) OR (((stone* NEAR/2 pond*):ti,ab,kw) AND ((contact* NEAR/3 trac*):ti,ab,kw)) OR (((household* NEAR/3 screen*):ti,ab,kw) AND ((contact* NEAR/3 trac*):ti,…
#16 #12 AND #15
#15 #13 OR #14
#14 'contact trac*':ti,ab,kw OR 'contact-trac*':ti,ab,kw
#13 'contact examination'/exp
#12 'epidemiological monitoring'/exp OR 'health survey'/exp OR 'disease transmission'/exp OR 'pandemic'/exp OR 'communicable diseases prevention and control'/exp
#11 'contact examination'/exp
#10 #3 OR #6 OR #9
#9 #7 OR #8
#8 covid:ti,ab,kw OR ((covid NEAR/2 (19 OR 2019)):ti,ab,kw) OR ((n NEAR/2 cov):ti,ab,kw) OR ((cov NEAR/2 2):ti,ab,kw) OR ((ncov NEAR/2 2):ti,ab,kw) OR ((sars NEAR/3 cov NEAR/2 2):ti,ab,kw) OR ((2019 NEAR/5 ncov):ti,ab,kw) OR 'novel cov':ti,ab,kw OR 'wuhan virus':ti,ab,kw OR ((beta NEAR/3 coronavirus):ti,ab,kw) OR (('severe acute respiratory syndrome' NEAR/3 coronavirus NEAR/2 2):ti,ab,kw)
#7 'severe acute respiratory syndrome coronavirus 2'/exp OR 'betacoronavirus'/exp OR 'coronavirus disease 2019'/exp
#6 #4 OR #5
#5 'middle east respiratory syndrome':ti,ab,kw OR 'middle-east respiratory syndrome':ti,ab,kw OR ((mers NEAR/3 cov):ti,ab,kw) OR ((('middle east respiratory syndrome' OR mers) NEAR/3 related NEAR/3 coronavirus*):ti,ab,kw)
#4 'middle east respiratory syndrome'/exp OR 'middle east respiratory syndrome coronavirus'/exp
#3 #1 OR #2
#2 sars:ti,ab,kw OR 'severe acute respiratory syndrome':ti,ab,kw OR 'acute severe respiratory syndrome':ti,ab,kw OR ((sars NEAR/2 related NEAR/2 coronavirus):ti,ab,kw) OR ((sars NEAR/3 cov):ti,ab,kw) OR 'sarscov':ti,ab,kw OR ((urbani NEAR/5 sars NEAR/5 coronavirus*):ti,ab,kw) OR (('severe acute respiratory syndrome' NEAR/3 'related coronavirus'):ti,ab,kw) OR ((sars NEAR/3 associated NEAR/3 corona…
#1 'severe acute respiratory syndrome'/exp OR 'sars-related coronavirus'/exp
