# Supplementary material for: Contact tracing indicators for COVID-19: Rapid scoping review and conceptual framework
Source: PLoS One. 2022 Feb 28;17(2):e0264433. doi: 10.1371/journal.pone.0264433 (PMC8884491; doi:10.1371/journal.pone.0264433)
Supplement: S3 Table — (XLSX) [file pone.0264433.s003.xlsx]

## Sheet: Appendix 3
	Included resources
	Peer-reviewed search
#	Citation					Pathogen	Article type/methodology	Geographical scope
1	Mettler SK, Kim J, Maathuis MH. Diagnostic serial interval as a novel indicator for contact tracing effectiveness exemplified with the SARS-CoV-2/COVID-19 outbreak in South Korea. Int J Infect Dis. 2020 Oct;99:346-351. doi: 10.1016/j.ijid.2020.07.068. Epub 2020 Aug 6. PMID: 32771634; PMCID: PMC7409974.					SARS-CoV-2	Secondary data analysis	South Korea
2	Cho SI. A New Measure for Assessing the Public Health Response to a Middle East Respiratory Syndrome Coronavirus Outbreak. J Prev Med Public Health. 2015 Nov;48(6):277-9. doi: 10.3961/jpmph.15.069. Epub 2015 Nov 30. PMID: 26639741; PMCID: PMC4676641.					MERS-CoV	Perspective	not stated
3	Koetter P, Pelton M, Gonzalo J, Du P, Exten C, Bogale K, Buzzelli L, Connolly M, Edel K, Hoffman A, Legro NR, Medina D, Sood N, Blaker J, Kearcher K, Sciamanna C. Implementation and Process of a COVID-19 Contact Tracing Initiative: Leveraging Health Professional Students to Extend the Workforce During a Pandemic. Am J Infect Control. 2020 Dec;48(12):1451-1456. doi: 10.1016/j.ajic.2020.08.012. Epu…					SARS-CoV-2	Operational Research Report	USA
4	Pelton, Matt, et al. "Efficacy of a Student-Led Community Contact Tracing Program Partnered with an Academic Medical Center during the COVID-19 Pandemic." Annals of Epidemiology (2020).					SARS-CoV-2	Intervention Study	USA
5	Shi Q, Hu Y, Peng B, Tang XJ, Wang W, Su K, Luo C, Wu B, Zhang F, Zhang Y, Anderson B, Zhong XN, Qiu JF, Yang CY, Huang AL. Effective control of SARS-CoV-2 transmission in Wanzhou, China. Nat Med. 2021 Jan;27(1):86-93. doi: 10.1038/s41591-020-01178-5. Epub 2020 Nov 30. PMID: 33257893.					SARS-CoV-2	crossectional study	china
6	Fisher D, Teo YY, Nabarro D. Assessing national performance in response to COVID-19. Lancet. 2020 Sep 5;396(10252):653-655. doi: 10.1016/S0140-6736(20)31601-9. Epub 2020 Jul 15. Erratum in: Lancet. 2020 Jul 17;: PMID: 32681821; PMCID: PMC7363426.					SARS-CoV-2	report	global
7	Jian SW, Cheng HY, Huang XT, Liu DP. Contact tracing with digital assistance in Taiwan's COVID-19 outbreak response. Int J Infect Dis. 2020 Dec;101:348-352. doi: 10.1016/j.ijid.2020.09.1483. Epub 2020 Oct 6. PMID: 33035674; PMCID: PMC7537669.					SARS-CoV-2	crossectional study	Taiwan
8	Cheng HY, Chueh YN, Chen CM, Jian SW, Lai SK, Liu DP. Taiwan's COVID-19 response: Timely case detection and quarantine, January to June 2020. J Formos Med Assoc. 2020 Nov 2:S0929-6646(20)30502-7. doi: 10.1016/j.jfma.2020.10.023. Epub ahead of print. PMID: 33191093; PMCID: PMC7605820.					SARS-CoV-2	crossectional study	Taiwan
9	Sachdev DD, Brosnan HK, Reid MJA, Kirian M, Cohen SE, Nguyen TQ, Scheer S. Outcomes of Contact Tracing in San Francisco, California-Test and Trace During Shelter-in-Place. JAMA Intern Med. 2021 Mar 1;181(3):381-383. doi: 10.1001/jamainternmed.2020.5670. PMID: 33136116; PMCID: PMC7607488.					SARS-CoV-2	crossectional study	USA
	Grey literature search
#	Citation					Pathogen	Article type/methodology	Geographical scope
1	James, A., Plank, M. J., Binny, R. N., Lustig, A., Steyn, N., Hendy, S., ... & Verrall, A. (2020). Successful contact tracing systems for COVID-19 rely on effective quarantine and isolation. medRxiv. 10.1101/2020.06.10.20125013					SARS-CoV-2	Mathematical modelling	New Zealand
	Google search
#	Site Name	URL	date	Main Site & Publisher	Type of document	Geographical scope
1	Metrics & monitoring, A checklist for establishing routine monitoring and assessment metrics of your contact tracing program	https://contacttracingplaybook.resolvetosavelives.org/checklists/metrics	June 2020	Contact Tracing Playbook, Resolve to Save Lives	Checklist	not stated
2	Australian National Disease Surveillance Plan for COVID-29 May 2020	https://www.health.gov.au/resources/publications/australian-national-disease-surveillance-plan-for-covid-19	May 2020	Australian Government, Department of Health	Strategic framework	Australia
3	ELC PERFORMANCE MEASURES, GUIDANCE FOR PROJECT E: ENHANCING DETECTION	https://vital.ent.box.com/s/fmpabl5nezdr732amokblgmcffp0r6uz	June 2020	US CDC CDC-RFA-CK19-1904	Project Guidance	USA
4	Tracking COVID-19 in the United States, From Information Catastrophe to Empowered Communities	https://preventepidemics.org/wp-content/uploads/2020/07/RTSL_Tracking-COVID-19-in-the-United-States_-7-23-2020.pdf	July 2020	Prevent Epidemics, resolve to save lives	Review of state-based dashboard data	USA
5	Evaluating Case Investigation and Contact Tracing Success	https://www.cdc.gov/coronavirus/2019-ncov/php/contact-tracing/contact-tracing-plan/evaluating-success.html	May 2020	US CDC Coronavirus Disease 2019 (COVID-19)	Guidance document	not stated
6	VDH COVID-19 Contact Tracing Indicators, Posted on July 12, 2020	https://www.vdh.virginia.gov/coronavirus/2020/07/12/vdh-covid-19-contact-tracing-indicators/	July 2020	Viginia department of health	Guidance document	Virginia, USA
7	Contact Tracing Evaluation and Strategic Support Application	https://iddynamics.jhsph.edu/apps/connect/contessa/	AAUUGG 2020	Johns Hopkins Bloomberg School of Public Health	Online course and app	not stated
8	Indicator report (pdf, 268 KB)	https://www.health.govt.nz/about-ministry/information-releases/general-information-releases/final-contact-tracing-assurance-committee-report	AAUUGG 2020	New Zealand Ministry of Health	Report	NZ
9	Contact Tracing in the Context of COVID-19	https://apps.who.int/iris/bitstream/handle/10665/332049/WHO-2019-nCoV-Contact_Tracing-2020.1-eng.pdf?sequence=1&isAllowed=y	May 2020	WHO	Interim guidance	global
10	Key Metrics for COVID Suppression	https://globalepidemics.org/wp-content/uploads/2020/06/key_metrics_and_indicators_v4.pdf	July 2020	Harvard Global Health Institute	Recommendations	global
11	Covid-19: Johnson is on back foot over next steps to control pandemic	https://www.bmj.com/content/369/bmj.m2152/rr	May 2020	BMJ	Journal article	UK
12	Department of Health releases initial case investigation and contact tracing performance metrics	https://www.doh.wa.gov/Portals/1/Documents/1600/NewsReleases/2020/20-171-Initial-CICT-data-NewsRelease.pdf	SSEEPP 2020	Washington State Department of Health	News release	Washington, USA
13	Key Public Health Indicators	https://data.sfgov.org/stories/s/epem-wyzb	AAUUGG 2020	Government of San Francisco	Health indicator summary	California, USA
14	Monitoring and evaluation framework for COVID-19 response activities in the EU/EEA and the UK	https://www.ecdc.europa.eu/sites/default/files/documents/covid-19-framework-monitor-responses.pdf	June 2020	European Centre of Disease Prevention and Control	Framework	EU
15	Rapid Audit of Contact Tracing for Covid-19 in New Zealand	https://www.health.govt.nz/system/files/documents/publications/contact_tracing_report_verrall.pdf	2020-04-01	University of Otago	Rapid Audit/Report	NZ
